# Supplementary material for: Uncovering the Nanozostera japonica species complex suggests cryptic speciation and underestimated seagrass diversity
Source: New Phytol. 2025 Jun 30;247(5):2086–97. doi: 10.1111/nph.70355 (PMC12329173; doi:10.1111/nph.70355)
Supplement: Supplementary file 1 — Dataset S1 Genotypes for the triploid genets based on 17 microsatellite loci. Dataset S2 Ploidy determination using nine microsatellite loci. [file NPH-247-2086-s002.xlsx]

## Sheet: Supplementary Dataset 1
New Phytologist Supporting Information Article title: Uncovering the Nanozostera japonica species complex suggests cryptic speciation and underestimated seagrass diversity Authors: Xiaomei Zhang*, Lei Yu*, Yu-Long Li*, Zhaxi Suonan, Teruhisa Komatsu, Guanglong Qiu, Shaochun Xu, Shidong Yue, Min Xu, Feng Wang, Yu Zhang, Kun-Seop Lee, Jin-Xian Liu, Yi Zhou#, Thorsten B.H. Reusch# Article acceptance…
Supplementary Data 1. Genotypes for the two Nanozostera japonica triploid genets at 19 microsatellite/SSR loci. The six loci consistently showing diploid pattern at all samples marked by green, while the 11 loci showing triplid pattern marked by blue. The two loci showing triploid patterns at partial samples marked by purple. x means unsuccessful amplification at the loci. - means the absence of …
Genet ID	Sample ID	Microsatellite Loci
		177154		887337		1141525		1332296		109976		ZJ008		1293493			501127			1954829			2125746			1833855			3450072			1967651			974910			2349254			2574387			ZJ026			ZJ018
Genet 11	YUL1-13	181	193	424	424	278	306	215	225	363	377	152	152	262	294	324	189	195	209	137	141	147	222	234	246	180	196	206	217	221	229	314	328	334	202	214	222	242	248	254	279	289	301	291	303	327	357	385	389
	YUL1-14	181	193	424	424	278	306	215	225	363	377	152	152	262	294	324	189	195	209	137	141	147	222	234	246	180	196	206	217	221	229	314	328	334	202	214	224	242	248	254	279	289	301	291	303	327	357	385	389
	YUL1-15	181	193	424	424	278	306	215	225	363	377	152	152	262	294	324	189	195	209	137	141	147	222	234	246	180	196	206	217	221	229	314	328	334	202	214	224	242	248	254	279	289	301	291	303	327	357	385	389
	YUL1-16	181	193	424	424	278	306	215	225	363	377	152	152	262	294	324	189	195	209	137	141	147	222	234	246	180	196	206	217	221	229	314	328	334	202	214	224	242	248	254	279	289	301	291	303	327	357	385	389
	YUL1-17	181	193	424	424	278	306	215	225	363	377	152	152	262	294	324	189	195	209	147	151	157	222	234	246	180	196	206	217	221	229	314	328	334	202	214	224	242	248	254	279	289	301	291	303	327	357	385	389
	YUL2-5	181	193	424	424	278	306	215	225	363	377	152	152	262	294	324	189	195	209	149	151	157	222	234	246	180	196	206	217	221	229	314	328	334	210	214	224	242	248	254	279	289	301	291	303	327	357	385	389
	YUL2-8	177	191	424	424	×	×	215	225	363	377	140	140	262	294	324	189	195	209	137	141	147	222	234	246	180	196	206	217	221	229	314	328	334	202	214	224	242	248	254	279	289	301	291	303	327	357	385	389
	YUL2-9	181	193	424	424	278	306	215	225	363	377	152	152	262	294	324	187	193	209	137	141	147	222	234	246	180	196	206	217	223	229	314	328	334	202	214	224	242	248	254	279	289	301	291	303	327	357	385	389
	YUL2-10	181	193	424	424	278	306	215	225	363	377	152	152	262	294	324	189	195	209	137	141	147	222	234	246	180	196	206	217	223	229	314	328	334	202	214	224	242	248	254	279	289	301	291	303	327	357	385	389
	YUL2-14	181	193	424	424	278	306	215	225	363	377	152	152	262	294	324	189	195	209	147	151	157	222	234	246	180	196	206	217	223	229	314	328	334	202	214	224	242	248	254	279	289	301	291	303	327	357	385	389
	YUL2-15	181	193	424	424	278	306	215	225	363	377	152	152	262	294	324	189	195	209	137	141	147	222	234	246	180	196	206	217	221	229	314	328	334	202	214	224	242	248	254	279	289	301	291	303	327	357	385	389
	YUL2-18	177	191	424	424	278	306	215	225	363	377	140	140	262	294	324	189	195	209	147	151	157	222	234	246	180	196	206	217	221	229	314	328	334	202	214	224	242	248	254	279	289	301	291	303	327	357	385	389
	YUL2-19	181	193	424	424	278	306	215	225	363	377	152	152	262	294	312	189	195	209	137	141	147	222	234	246	180	196	206	217	221	229	314	328	334	202	214	222	242	248	254	279	289	301	291	303	327	357	385	389
	YUL2-20	181	193	424	424	278	306	215	225	363	377	152	152	262	294	312	189	195	209	137	141	147	222	234	246	180	196	206	217	221	229	314	328	334	202	214	224	242	248	254	279	289	301	291	303	327	357	385	389
	YUL2-21	181	193	424	424	278	306	215	225	363	377	152	152	262	294	312	189	195	209	137	141	147	222	234	246	180	196	206	217	221	229	314	328	334	202	214	224	242	248	254	279	289	301	291	303	327	357	385	389
	YUL2-22	181	193	424	424	278	306	215	225	×	×	152	152	262	294	312	189	195	209	147	151	157	222	234	246	180	196	206	217	221	229	314	328	334	202	214	224	242	248	254	279	289	301	291	303	327	357	385	389
Genet 14	YUL2-3	181	193	424	424	278	306	215	225	363	385	140	152	262	294	310	187	193	201	139	141	147	222	246	248	180	196	206	217	221	229	314	328	334	202	214	216	242	254	258	279	289	307	295	303	327	357	393	-
	YUL2-4	181	193	424	424	278	306	215	225	363	385	140	152	262	294	310	187	193	201	147	151	157	222	246	248	180	196	206	217	221	229	314	328	334	202	214	216	242	254	258	279	289	307	295	303	327	357	393	-
	YUL2-6	181	193	424	424	×	×	215	225	363	385	140	152	262	294	310	189	195	201	137	141	147	222	246	248	180	196	206	217	223	229	314	328	334	202	214	216	242	254	258	279	289	309	295	303	327	357	389	-
[truncated: 3 more columns]

## Sheet: Supplementary Dataset 2
Supplementary Data 2. The ploidy determination by nine microsatellites for 123 live plants of Nanozostera japonica from population YUL (South Korea). A-E represent five trasacts parallel to the coastline covering the core area of the meadow in YUL, while F and Q represent the patchy areas beside the ends of five transacts. Four samples (marked by green) show diploid patterns at all microstallite …
Sample ID	Microsatellite Loci
	1954829			974910			501127			2574837			3450072			1967651			2349254			1833855			2125746
A1	149	151	157	202	214	216	189	195	201	277	287	307	217	221	229	314	328	334	240	252	256	180	196	206	220	244	246
A2	149	151	157	202	214	216	187	193	199	277	287	307	217	221	229	314	328	334	240	252	256	180	196	206	220	244	246
A3	149	151	157	202	214	216	189	195	201	277	287	307	217	221	229	314	328	334	240	252	256	180	196	206	220	244	246
A4	147	151	157	202	214	224	189	195	209	277	287	299	217	221	229	314	328	334	240	246	252	180	196	206	220	232	244
A5	149	151	157	202	214	216	189	195	201	277	287	307	217	221	229	314	328	334	240	252	256	180	196	206	220	244	246
A6	149	151	157	202	214	216	189	195	201	277	287	307	217	221	229	314	328	334	240	252	256	180	196	206	220	244	246
A7	147	151	157	202	214	224	189	195	209	277	287	299	217	221	229	314	328	334	240	246	252	180	196	206	220	232	244
A8	147	151	157	202	214	224	189	195	209	277	287	299	217	221	229	314	328	334	240	246	252	180	196	206	220	232	244
A9	147	151	157	202	214	224	189	195	209	277	287	299	217	221	229	314	328	334	240	246	252	180	196	206	220	232	244
A10	147	151	157	202	214	224	189	195	209	277	287	299	217	221	229	314	328	334	240	246	252	180	196	206	220	232	244
A11	149	151		216	216		205	205		269	269		221	221		324	324		246	248		196	198		230	240
A12	147	151	157	202	214	223	189	195	209	277	287	299	217	221	229	314	328	334	240	246	252	180	196	206	220	232	244
A14	147	151	157	202	214	223	189	195	209	277	287	299	217	221	229	314	328	334	240	246	252	180	196	206	220	232	244
A16	147	151	157	202	214	223	189	195	209	277	287	299	217	221	229	314	328	334	240	246	252	180	196	206	220	232	244
A17	147	151	157	202	214	223	189	195	209	277	287	299	217	221	229	314	328	334	240	246	252	180	196	206	220	232	244
A18	149	151		218	224		187	197		269	269		219	221		324	328		246	250		196	196		240	240
A19	149	151		218	224		189	199		269	269		219	221		324	328		246	246		196	196		240	240
A20	149	151		214	224		187	197		269	269		219	221		324	328		246	246		196	196		240	240
A21	147	151	157	202	214	224	187	193	207	277	287	299	217	221	229	314	328	334	240	246	252	180	196	206	220	232	244
A23	147	151	157	202	214	224	189	195	209	277	287	299	217	221	229	314	328	334	240	246	252	180	196	206	220	232	244
A25	147	151	157	202	214	224	187	193	207	277	287	299	217	221	229	314	328	334	240	246	252	180	196	206	220	232	244
A26	147	151	157	202	214	224	187	193	207	277	287	299	217	221	229	314	328	334	240	246	252	180	196	206	220	232	244
A27	147	151	157	202	214	224	187	193	207	277	287	299	217	221	229	314	328	334	240	246	252	180	196	206	220	232	244
A31	147	151	157	202	214	224	187	193	207	277	287	299	217	221	229	314	328	334	240	246	252	180	196	206	220	232	244
A32	147	151	157	202	214	224	187	193	207	277	287	299	217	221	229	314	328	334	240	246	252	180	196	206	220	232	244
A35	147	151	157	202	214	224	189	195	209	277	287	299	217	221	229	314	328	334	240	246	252	180	196	206	220	232	244
A36	147	151	157	202	214	224	187	193	207	277	287	299	217	221	229	314	328	334	240	246	252	180	196	206	220	232	244
A37	147	151	157	202	214	224	187	193	207	277	287	299	217	221	229	314	328	334	240	246	252	180	196	206	220	232	244
A38	147	151	157	202	214	224	187	193	207	277	287	299	217	221	229	314	328	334	240	246	252	180	196	206	220	232	244
A39	149	151	157	202	214	216	189	195	201	277	287	299	217	221	229	314	328	334	240	252	256	180	196	206	220	244	246
B1	147	151	157	202	214	224	189	195	209	277	287	299	217	221	229	314	328	334	240	246	252	180	196	206	220	232	244
B2	147	151	157	202	214	224	185	191	205	277	287	299	217	221	229	314	328	334	240	246	252	180	196	206	220	232	244
B3	149	151	157	202	214	216	185	191	197	277	287	299	217	221	229	314	328	334	240	252	256	180	196	206	220	244	246
B4	147	151	157	202	214	224	187	193	207	277	287	299	217	221	229	314	328	334	240	246	252	180	196	206	220	232	244
B5	149	151	157	202	214	216	185	191	197	277	287	299	217	221	229	314	328	334	240	252	256	180	196	206	220	244	246
B6	149	151	157	202	214	216	187	191	201	277	287	299	217	221	229	314	328	334	240	252	256	180	196	206	220	244	246
B7	147	151	157	202	214	224	189	195	209	277	287	299	217	221	229	314	328	334	240	246	252	180	196	206	220	232	244
B8	147	151	157	202	214	224	189	195	209	277	287	299	217	221	229	314	328	334	240	246	252	180	196	206	220	232	244
B9	147	151	157	202	214	224	187	191	205	277	287	299	217	221	229	314	328	334	240	246	252	180	196	206	220	232	244
B10	147	151	157	202	214	224	187	191	205	277	287	299	217	221	229	314	328	334	240	246	252	180	196	206	220	232	244
B14	147	151	157	202	214	224	187	191	205	277	287	299	217	221	229	314	328	334	240	246	252	180	196	206	220	232	244
B15	147	151	157	202	214	224				277	287	299	217	221	229	314	328	334	240	246	252	180	196	206	220	232	244
B16	147	151	157	202	214	224	187	191	205	277	287	299	217	221	229	314	328	334	240	246	252	180	196	206	220	232	244
B17	147	151	157	202	214	224	187	193	207	277	287	299	217	221	229	314	328	334	240	246	252	180	196	206	220	232	244
B19	147	151	157	202	214	224	185	195	209	277	287	299	217	221	229	314	328	334	240	246	252	180	196	206	220	232	244
B20	147	151	157	202	214	224	187	193	207	277	287	299	217	221	229	314	328	334	240	246	252	180	196	206	220	232	244
B21	147	151	157	202	214	224	185	195	209	277	287	299	217	221	229	314	328	334	240	246	252	180	196	206	220	232	244
B22	147	151	157	202	214	224				277	287	299	217	221	229	314	328	334	240	246	252	180	196	206	220	232	244
B23	147	151	157	202	214	224				277	287	299	217	221	229	314	328	334	240	246	252	180	196	206	220	232	244
B24	147	151	157	202	214	224	185	195	209	277	287	299	217	221	229	314	328	334	240	246	252	180	196	206	220	232	244
B25	147	151	157	202	214	224	185	195	209	277	287	299	217	221	229	314	328	334	240	246	252	180	196	206	220	232	244
B26	147	151	157	202	214	224	185	195	209	277	287	299	217	221	229	314	328	334	240	246	252	180	196	206	220	232	244
B27	147	151	157	202	214	224	187	191	205	277	287	299	217	221	229	314	328	334	240	246	252	180	196	206	220	232	244
B28	147	151	157	202	214	224	185	195	209	277	287	299	217	221	229	314	328	334	240	246	252	180	196	206	220	232	244
B29	147	151	157	202	214	224	185	195	209	277	287	299	217	221	229	314	328	334	240	246	252	180	196	206	220	232	244
B30	147	151	157	202	214	224	185	195	209	277	287	299	217	221	229	314	328	334	240	246	252	180	196	206	220	232	244
B32	147	151	157	202	214	224	185	195	209	277	287	299	217	221	229	314	328	334	240	246	252	180	196	206	220	232	244
B33	147	151	157	202	214	224	187	193	207	277	287	299	217	221	229	314	328	334	240	246	252	180	196	206	220	232	244
B35	147	151	157	202	214	224	185	195	209	277	287	299	217	221	229	314	328	334	240	246	252	180	196	206	220	232	244
B37	147	151	157	202	214	224				277	287	299	217	221	229	314	328	334	240	246	252	180	196	206	220	232	244
B39	147	151	157	202	214	224	185	195	209	277	287	299	217	221	229	314	328	334	240	246	252	180	196	206	220	232	244
B40	147	151	157	202	214	224				277	287	299	217	223	229	314	328	334	240	246	252	180	196	206	220	232	244
C1	147	151	157	202	214	224	187	193	207	277	287	299	217	223	229	314	328	334	240	246	252	180	196	206	220	232	244
C2	147	151	157	202	214	224				277	287	299	217	221	229	314	328	334	240	246	252	180	196	206	220	232	244
C3	147	151	157	202	214	224	185	195	207	277	287	299	217	221	229	314	328	334	240	246	252	180	196	206	220	232	244
C4	147	151	157	202	214	224				277	287	299	217	221	229	314	328	334	240	246	252	180	196	206	220	232	244
C5	149	151	157	202	214	216				277	287	307	217	221	229	314	328	334	240	252	256	180	196	206	220	244	246
C6	147	151	157	202	214	224	185	195	209	277	287	299	217	223	229	314	328	334	240	246	252	180	196	206	220	232	244
C7	147	151	157	202	214	224	185	195	209	277	287	299	217	221	229	314	328	334	240	246	252	180	196	206	220	232	244
C8	147	151	157	202	214	224	185	195	209	277	287	299	217	223	229	314	328	334	240	246	252	180	196	206	220	232	244
C9	147	151	157	202	214	224	185	195	209	277	287	299	217	223	229	314	328	334	240	246	252	180	196	206	220	232	244
C11	147	151	157	202	214	224	185	195	209	277	287	299	217	223	229	314	328	334	240	246	252	180	196	206	220	232	244
C13	147	151	157	202	214	224	185	195	209	277	287	299	217	223	229	314	328	334	240	246	252	180	196	206	220	232	244
C14	147	151	157	202	214	224	185	195	209	277	287	299	217	223	229	314	328	334	240	246	252	180	196	206	220	232	244
C15	147	151	157	202	214	224	185	195	209	277	287	299	217	223	229	314	328	334	240	246	252	180	196	206	220	232	244
C16	147	151	157	202	214	224	185	195	209	277	287	299	217	221	229	314	328	334	240	246	252	180	196	206	220	232	244
C18	147	151	157	202	214	224	185	195	209	277	287	299	217	221	229	314	328	334	240	246	252	180	196	206	220	232	244
C21	147	151	157	202	214	224	185	195	209	277	287	299	217	221	229	314	328	334	240	246	252	180	196	206	220	232	244
C28	147	151	157	202	214	224	185	195	209	277	287	299	217	221	229	314	328	334	240	246	252	180	196	206	220	232	244
C29	147	151	157	202	214	224	185	195	209	277	287	299	217	221	229	314	328	334	240	246	252	180	196	206	220	232	244
D1	147	151	157	202	214	224	185	195	209	277	287	299	217	221	229	314	328	334	240	246	252	180	196	206	220	232	244
D3	149	151	157	202	214	216	185	195	201	277	287	307	217	221	229	314	328	334	240	252	256	180	196	206	220	244	246
D6	147	151	157	202	214	224	185	195	209	277	287	299	217	223	229	314	328	334	240	246	252	180	196	206	220	232	244
D7	149	151	157	202	214	216	185	195	201	277	287	307	217	225	229	314	328	334	240	252	256	180	196	206	220	244	246
D8	147	151	157	202	214	224	185	195	209	277	287	299	217	221	229	314	328	334	240	246	252	180	196	206	220	232	244
D10	147	151	157	202	214	224	185	195	209	277	287	299	217	221	229	314	328	334	240	246	252	180	196	206	220	232	244
D11	147	151	157	202	214	224	185	195	209	277	287	299	217	221	229	314	328	334	240	246	252	180	196	206	220	232	244
D12	147	151	157	202	214	224	185	195	209	277	287	299	217	221	229	314	328	334	240	246	252	180	196	206	220	232	244
D15	147	151	157	202	214	224	185	195	209	277	287	299	217	221	229	314	328	334	240	246	252	180	196	206	220	232	244
D16	147	151	157	202	214	224	185	195	209	277	287	299	217	221	229	314	328	334	240	246	252	180	196	206	220	232	244
D17	147	151	157	202	214	224	185	195	209	277	287	299	217	221	229	314	328	334	240	246	252	180	196	206	220	232	244
D18	147	151	157	202	214	224	185	195	209	277	287	299	217	221	229	314	328	334	240	246	252	180	196	206	220	232	244
E1	147	151	157	202	214	224	185	195	209	277	287	299	217	221	229	314	328	334	240	246	252	180	196	206	220	232	244
E2	147	151	157	202	214	224	185	195	209	277	287	299	217	221	229	314	328	334	240	246	252	180	196	206	220	232	244
E3	147	151	157	202	214	224	185	195	209	277	287	299	217	223	229	314	328	334	240	246	252	180	196	206	220	232	244
E4	149	151	157	202	214	216	185	195	201	277	287	307	217	221	229	314	328	334	240	246	252	180	196	206	220	244	246
E5	147	151	157	202	214	224	185	195	209	277	287	299	217	223	229	314	328	334	240	246	252	180	196	206	220	232	244
E6	147	151	157	202	214	224	185	195	209	277	287	299	217	223	229	314	328	334	240	246	252	180	196	206	220	232	244
E7	147	151	157	202	214	224	185	195	209	277	287	299	217	223	229	314	328	334	240	246	252	180	196	206	220	232	244
E8	147	151	157	202	214	224	185	195	209	277	287	299	217	223	229	314	328	334	240	246	252	180	196	206	220	232	244
F1	147	151	157	202	214	224	185	195	209	277	287	299	217	221	229	314	328	334	240	246	252	180	196	206	220	232	244
F2	147	151	157	202	214	224	185	195	209	277	287	299	217	223	229	314	328	334	240	246	252	180	196	206	220	244	246
F3	147	151	157	202	214	224	189	195	209	277	287	299	217	223	229	314	328	334	240	246	252	180	196	206	220	232	244
F4	147	151	157	202	214	224	189	195	209	277	287	299	217	223	229	314	328	334	240	246	252	180	196	206	220	232	244
F5	147	151	157	202	214	224	189	195	209	277	287	299	217	221	229	314	328	334	240	246	252	180	196	206	220	232	244
F6	147	151	157	202	214	224	189	195	209	277	287	299	217	223	229	314	328	334	240	246	252	180	196	206	220	232	244
F7	147	151	157	202	214	224	189	195	209	277	287	299	217	221	229	314	328	334	240	246	252	180	196	206	220	232	244
F8	147	151	157	202	214	224	189	195	209	277	287	299	217	223	229	314	328	334	240	246	252	180	196	206	220	232	244
F9	147	151	157	202	214	224	189	195	209	277	287	299	217	223	229	314	328	334	240	246	252	180	196	206	220	232	244
F10	147	151	157	202	214	224	189	195	209	277	287	299	217	223	229	314	328	334	240	246	252	180	196	206	220	232	244
F11	147	151	157	202	214	224	189	195	209	277	287	299	217	223	229	314	328	334	240	246	252	180	196	206	220	232	244
F12	147	151	157	202	214	224	189	195	209	277	287	299	217	221	229	314	328	334	240	246	252	180	196	206	220	232	244
F13	147	151	157	202	214	224	189	195	209	277	287	299	217	221	229	314	328	334	240	246	252	180	196	206	220	232	244
F14	147	151	157	202	214	224	189	195	209	277	287	299	217	221	229	314	328	334	240	246	252	180	196	206	220	232	244
Q1	149	151	157	202	214	216	189	195	201	277	287	307	217	221	229	314	328	334	240	252	256	180	196	206	220	244	246
Q2	149	151	157	202	214	216	189	195	201	277	287	307	217	221	229	314	328	334	240	252	256	180	196	206	220	244	246
Q3	149	151	157	202	214	216	189	195	201	277	287	307	217	221	229	314	328	334	240	252	256	180	196	206	220	244	246
Q4	149	151	157	202	214	216	189	195	201	277	287	307	217	221	229	314	328	334	240	252	256	180	196	206	220	244	246
Q5	147	151	157	202	214	224	189	195	209	277	287	299	217	223	229	314	328	334	240	246	252	180	196	206	220	232	244
Q6	149	151	157	202	214	216	189	195	201	277	287	307	217	221	229	314	328	334	240	252	256	180	196	206	220	244	246
Q7	147	151	157	202	214	224	185	195	209	277	287	299	217	223	229	314	328	334	240	246	252	180	196	206	220	232	244
Q8	147	151	157	202	214	224	185	195	209	277	287	299	217	223	229	314	328	334	240	246	252	180	196	206	220	232	244
Q9	147	151	157	202	214	224	185	195	209	277	287	299	217	223	229	314	328	334	240	246	252	180	196	206	220	232	244
